# Supplementary material for: Rapid threat assessment in the Drosophila thermosensory system
Source: Nat Commun. 2023 Nov 3;14:7067. doi: 10.1038/s41467-023-42864-5 (PMC10624821; doi:10.1038/s41467-023-42864-5)
Supplement: Supplementary file 4 — Supplementary Data 1 [file 41467_2023_42864_MOESM4_ESM.xlsx]

## Sheet: Sheet1
Figure	Panel	Test	Condition	Test Statistic	Sample Size (N)	p Value	dF	Levene's Test	Kolmogorov–Smirnov normality test
1	d-e	2-way ANOVA	10C	F = 8.11784438515932	[8, 10, 16]	p=0.0014618989081319862	31	F = 1.1875608419410573 p = 0.3184578499709057	K = [0.3500491286053119, 0.20133480990814123, 0.20483298903053493] p= [0.22140200000857957, 0.7418435064241494, 0.4534936205337947]
			15C	F = 26.308692648229854		p=2.0917472965688868e-07		F = 2.6005693533758882 p = 0.09034656942432504	K = [0.2167532341182522, 0.18495895954977937, 0.17744744459115847] p= [0.7746197804278745, 0.8240847354997676, 0.6321245878294788]
			20C	F = 13.750558378870085		p = 0.0000530960026920809		F = 8.042517989627706 p = 0.0015361060579956792	K = [0.311562851237414, 0.18987113673357414, 0.13271104866711125] p= [0.34528974900988485, 0.8001001439902552, 0.9061847014983724]
			25C	F = 0.3356860451728517		p=0.717413650808219		F = 2.939489615149028 p = 0.06776936748849469	K = [0.1906042821378197, 0.24721235060987368, 0.16520683053854612] p= [0.884465865540656, 0.4982207264386499, 0.7154420325731394]
			30C	F = 56.755266476906016		p=4.3417414967166446e-11		F = 1.7423261591095278 p = 0.19182515294948368	K = [0.20527911511631225, 0.19138901489335447, 0.1601112181538351] p= [0.8262838763472786, 0.7925296693988177, 0.7494672950996745]
			35C	F = 19.844742949919954		p=2.825572758370726e-06		F = 1.067172123563887 p = 0.356279934925551	K = [0.22371066348936264, 0.31959980125664866, 0.1676389345795674] p= [0.7414888260782329, 0.2084124408300133, 0.6989848875431]
			40C	F = 2.9162561097244852		p=0.06910674847668594		F = 1.6031083307786749 p = 0.21750943495040476	K = [0.28348583782103165, 0.16494904898624507, 0.18565114016255002] p= [0.459461591600708, 0.9089604183919151, 0.5766961307928149]
	h	1-way ANOVA	HC,Control,CC	F = 19.5861280836341	[14,7,6]	p=9.04103700919233E-06	26
2	k	2-way ANOVA	10C	F = 130.66551872135588	[10, 12, 16]	p = 5.82224934096443E-17	35	F = 0.804911282437066 p = 0.45523155266857995	K = [0.150000452409782, 0.18168127736077666, 0.20483298903053493] p= [0.9539641719994656, 0.7602279213992787, 0.4534936205337947]
			15C	F = 37.20115042457244		p = 2.17885234374753E-09		F = 2.189704579068758 p = 0.12705151560122838	K = [0.27541686615281835, 0.22554630695243294, 0.17744744459115847] p= [0.3654360057581374, 0.5042631379638087, 0.6321245878294788]
			20C	F = 10.87286344834455		p = 0.000212500723777528		F = 2.603820343603729 p = 0.08826539055774033	K = [0.1991072742297444, 0.1639553013466033, 0.13271104866711125] p= [0.7533009868624294, 0.8530194705109619, 0.9061847014983724]
			25C	F = 1.5474556201756313		p = 0.226996348313156		F = 0.8535230507178743 p = 0.4345858924714664	K = [0.171756027122736, 0.14103132269687257, 0.16520683053854612] p= [0.8828962724328007, 0.9441763594265626, 0.7154420325731394]
			30C	F = 76.06935889816656		p = 1.81270406794008E-13		F = 3.895908075045073 p = 0.029674143578083154	K = [0.18879494898968063, 0.1447609979611382, 0.1601112181538351] p= [0.8054265347288923, 0.9323724007969777, 0.7494672950996745]
			35C	F = 124.77026730369462		p = 1.18486336336148E-16		F = 1.4274097288328123 p = 0.2535538093031868	K = [0.11769293022168847, 0.15724837969062738, 0.1676389345795674] p= [0.9959382892149904, 0.8838576514362386, 0.6989848875431]
			40C	F = 23.94353579808055		p = 2.8033146168975E-07		F = 8.898814180115192 p = 0.0007506517799502309	K = [0.11832110127758844, 0.1914135657839031, 0.18565114016255002] p= [0.9956628881065378, 0.7040869150384554, 0.5766961307928149]
	l	2-way ANOVA	Gal4/Kir;Gal4/+;Kir/+	F = 13.6775327670593	[8, 8, 8]	p = 0.000157275778827226	21	F = 0.47153037387957947 p = 0.6304954223258795	K = [0.29706837344390236, 0.1625047447618212, 0.2059793609991093] p= [0.40199123525385816, 0.962054831084761, 0.8232653367583809]
3	d-e	2-way ANOVA	15C	F = 5.43269548438958	[8, 9, 8]	p=0.01209268264481136	22	F = 1.5671150346934954 p = 0.23106174113138464	K = [0.1953272664119582, 0.18045516696568498, 0.19898423039338098] p= [0.8668757203651913, 0.88353255450142, 0.8524872714138536]
			20C	F = 4.247132553686383		p=0.0275581209251252		F = 1.488107371868332 p = 0.24766045792385255	K = [0.2174607200271822, 0.17042835975485515, 0.28158552669247494] p= [0.7713010471824165, 0.9188654035881436, 0.46779477382802603]
			25C	F = 0.06815601447214249		p=0.9343111723721653		F = 0.05921886525811449 p = 0.9426501785690545	K = [0.11883619930056977, 0.18575248127116673, 0.258871151918855] p= [0.9989527247458313, 0.8623498801407963, 0.5715595620104876]
			30C	F = 24.9256564642528		p=2.2175207752011687e-06		F = 0.6227521304179239 p = 0.5456583436242096	K = [0.1948779822102742, 0.20279010073076165, 0.20395294907304556] p= [0.8685982354847528, 0.7848416963621344, 0.8319460239794025]
			35C	F = 2.4870493299763505		p=0.10622656326279635		F = 7.449685086786103 p = 0.003384082967920133	K = [0.20230468432757642, 0.16755570101782646, 0.16025991322912675] p= [0.8388806818180833, 0.9277574890479747, 0.9661250272614531]
			40C	F = 1.6986586248349917		p=0.20605502278517943		F = 3.144260855759804 p = 0.06294144472440993	K = [0.2246989502125442, 0.1601337481913977, 0.28331270959317123] p= [0.736706762951679, 0.9480666251433436, 0.4602180498554427]
	g	2-way ANOVA	3-Octanol	F = 1.835894367735726	[8, 8, 7]	p=0.18534855074192494	20	F = 1.383024826845779 p = 0.2737935225715211	K = [0.1575529196492006, 0.157010997978139, 0.21705484643522333] p= [0.9706343078199428, 0.9714858191723473, 0.8331669891470275]
			Benzaldehyde	F = 0.7285888896107265	[7, 7, 6]	p=0.4970622955729188	17	F = 0.4074895400890298 p = 0.6716463202794045	K = [0.2819683998658008, 0.36840767720104545, 0.2671558424710307] p= [0.5415968482576199, 0.2329337158000705, 0.6975793613061481]
			Phenylethylamine	F = 2.24263722538449	[10, 9, 9]	p=0.12711167049734007	25	F = 1.0516859983084348 p = 0.36429946630555815	K = [0.2088686599083187, 0.27920845741550754, 0.15502761954112076] p= [0.7023223056863144, 0.40922520559748987, 0.959741696262958]
			Pyrrolidine	F = 2.033277284804614	[9, 8, 8]	p=0.154785242309866	22	F = 0.5016048068655545 p = 0.6123175161089316	K = [0.22693487816822028, 0.2233618203315108, 0.2604260042361407] p= [0.6635947993657684, 0.743173018784355, 0.5642709528345576]
			Geosmin	F = 0.8153949465492981	[14, 12, 13]	p=0.450469086114087	36	F = 3.3768143713955747 p = 0.045282598854433954	K = [0.20785260605296452, 0.19216294234103498, 0.17281517736407925] p= [0.5148723524905087, 0.6996777471542075, 0.7726473626234454]
			2-oxovaleric acid	F = 0.523942866762522	[8, 8, 7]	p=0.6000883328570625	20	F = 0.617227761503801 p = 0.5494000065680075	K = [0.1520378444306294, 0.1522121420606476, 0.2263601772787872] p= [0.9785334983445694, 0.9783091973720272, 0.7950181705519123]
			Phenylacetic acid	F = 1.2745809661678036	[10, 11, 14]	p=0.2933589755568161	32	F = 0.496824445358843 p = 0.6130756650825191	K = [0.306671036269006, 0.1981333368694419, 0.20963740046603696] p= [0.2480985822200228, 0.7114368576112067, 0.5041710657117786]
	h	2-sample, 2-tailed t-test	WT;Orco-	tstat = 3.1685	[9,9]	p = 0.006	16
4	d	1-way ANOVA	20C,25C,30C	F = 16.6906033775710	[10,13,13]	p=9.81149403708467E-06	33
	i	1 sample, 2-tailed t-test	slow	tstat = 0.165676667239547	[8]	p=0.873094867122514	7
	j	1 sample, 2-tailed t-test	slow	tstat = 5.25417060085148	[8]	p=0.001180830784237	7
5	c	GLMM, two-sided wald test	Gal4/UAS 30C	W = 10.4	334; Nflies=[32,22,35]	p= 0.00126
			Gal4/UAS 35C	W = 25.05	318; Nflies=[27,25,26]	p = 5.6E-07
			Gal4/UAS 40C	W = 17.25	344; Nflies=[27,36,27]	p = 3.28E-05
	d	GLMM, two-sided wald test	Gal4/UAS	W=0.176	251; Nflies=[27,36,27]	p=0.674450
	g	two-sided Chi Square	Gal4/+**	χ2 = [4.122, 18.241,12.755]	[41,29,49]; Nflies=[22,25,36]	p= [0.042,1.946E-05, 0.00035]	40,28,48
			+/UAS**	χ2 = [11.307, 37.355, 10.285]	[39,45,56]; Nflies=[35,26,27]	p= [0.00007, 9.84E-10,0.0013]	38,44,55
			Gal4/UAS**	χ2 = [0.925,0.286,0.231]	[27,14,39]; Nflies=[32,27,27]	p= [0.336,0.593,0.631]	26,13,38
7	d	two-sided Chi Square	P6/+**	χ2 = [10.939,16.9,23.211]	[33,40,76]; Nflies=[25,23,44]	p= [0.0009, 3.94E-05, 1.45E-06]	32,39,75
			P6/Kir**	χ2 = [0.862, 3.755, 0.409]	[29,45,61]; Nflies=[20,24,40]	p= [0.353, 0.053,0.522]	28,44,60
	e		P9/Kir**	χ2 = [2.522,65.817,37.453]	[67,115,75]; Nflies=[21,30,29]	p=[0.112,4.94E-16,9.36E-10]	66,114,74
Supp. 3	d	2-way ANOVA	25C	F = 0.5429743108520841	[26, 27, 38]	p = 0.5829514452031062	90	F = 0.632173502739439 p = 0.5338314443869809	K = [0.17166441875985244, 0.1384796036453706, 0.12784007764458527] p= [0.3838420129790058, 0.6288787872451655, 0.5222822201170463]
			30C	F = 9.349101347746366	[32, 22, 35]	p = 0.00021380955050859108	88	F = 2.9233885215796125 p = 0.05917653754672568	K = [0.1193217228098098, 0.1638449077569033, 0.24563073498440224] p= [0.7080490156214965, 0.5420960136491326, 0.02718689327719892]
			35C	F = 7.791543269662319	[27, 25, 26]	p = 0.0008424236915972083	77	F = 2.7928539640584256 p = 0.06762720254781351	K = [0.11980491882354516, 0.3261174330600142, 0.3031292264197753] p= [0.7901433564536456, 0.007216927218167135, 0.012885096222619463]
			40C	F = 2.3087682351598833	[27, 36, 31]	p = 0.10530755146096767	93	F = 2.513947497865212 p = 0.08668252188100561	K = [0.2173798287766726, 0.3051539622158911, 0.3076869805591394] p= [0.13383174691504862, 0.002171574162420753, 0.0050968594083993235]
	e		25C	F = 0.1626585713886237	[17, 27, 21]	p = 0.8502428032539633	64	F = 1.6073240080712539 p = 0.20866162340140046	K = [0.2098219061051686, 0.1384796036453706, 0.21397778135719125] p= [0.38834321246292636, 0.6288787872451655, 0.25293770322172104]
			30C	F = 7.343703301174684	[23, 22, 17]	p = 0.001419164765419427	61	F = 8.81372001177012 p = 0.0004475040770571911	K = [0.19849538217098034, 0.1638449077569033, 0.31761255583888665] p= [0.2855559842663463, 0.5420960136491326, 0.050405564644210976]
			35C	F = 12.371425661682697	[21, 25, 17]	p = 3.1728192804240684e-05	62	F = 18.203554887665955 p = 6.626216416331813e-07	K = [0.21244056393482413, 0.3261174330600142, 0.32199174777434003] p= [0.2603039639181848, 0.007216927218167135, 0.045530201644192414]
			40C	F = 1.7759757294281169	[18, 36, 21]	p = 0.17675687433548293	74	F = 1.2389130527902292 p = 0.2958848768679052	K = [0.2848456358934093, 0.3051539622158911, 0.40843744227135276] p= [0.08727149862441552, 0.002171574162420753, 0.0011107916368918724]
	f		25C	F = 0.09300888261190764	[31, 20, 19]	p = 0.9113046199372432	69	F = 0.36092322296385276 p = 0.698399649524291	K = [0.19726374604881614, 0.24707504009606518, 0.22981997472086113] p= [0.16903249954735566, 0.1463051526102801, 0.2299312234835157]
			30C	F = 2.4760684955181644	[14, 20, 16]	p = 0.0949772027421977	49	F = 2.8790657528640446 p = 0.06614524338328844	K = [0.3459551596408147, 0.25470522045558225, 0.2568286035824846] p= [0.05319050678036208, 0.12453500340784218, 0.2032200310582546]
			35C	F = 1.5259308198134967	[18, 17, 20]	p = 0.22699415904545	54	F = 1.5342780499508768 p = 0.22521173164235303	K = [0.32042530283864396, 0.2544609409056422, 0.31023053145147034] p= [0.03826660006748739, 0.1856525020082439, 0.03303493742536323]
			40C	F = 1.730379298518193	[19, 24, 24]	p = 0.18553273369996237	66	F = 1.7492118583738794 p = 0.18225093082911786	K = [0.30638373274670755, 0.34165734872423603, 0.40739650737023625] p= [0.05363736597141733, 0.005275596990978126, 0.0004097254381461024]
	g		25C	F = 0.03513474491569429	[20, 21, 38]	p = 0.9654909870608456	78	F = 2.5810706686604337 p = 0.08231588127213323	K = [0.17324634754968937, 0.12558932298448366, 0.12784007764458527] p= [0.5294636557515956, 0.8546480045465352, 0.5222822201170463]
			30C	F = 0.13610609450278854	[21, 16, 35]	p = 0.8729871917233863	71	F = 0.20929903768778751 p = 0.811673216837237	K = [0.20558958231585378, 0.2958869311396183, 0.24563073498440224] p= [0.295029605395403, 0.09767472242630892, 0.02718689327719892]
			35C	F = 1.6980269913375254	[21, 19, 26]	p = 0.19131359070460993	65	F = 1.5020676710586736 p = 0.23053464672262997	K = [0.21058548783451536, 0.3148903356782997, 0.3031292264197753] p= [0.26939989791281727, 0.03575223263066574, 0.012885096222619463]
			40C	F = 2.781993526102125	[23, 22, 31]	p = 0.06858124496391146	75	F = 3.151469540805868 p = 0.04874831238724529	K = [0.27882046759497064, 0.2987301814780995, 0.3076869805591394] p= [0.04501158188651044, 0.03089306437717909, 0.0050968594083993235]
for all behavior N = [x, x, x], order of genotypes = [Gal4/Kir, Gal4/+, Kir/+]
**N=[30C, 35C, 40C]
