# Supplementary material for: Rapid threat assessment in the Drosophila thermosensory system
Source: Nat Commun. 2023 Nov 3;14:7067. doi: 10.1038/s41467-023-42864-5 (PMC10624821; doi:10.1038/s41467-023-42864-5)
Supplement: Supplementary file 6 — Source Data [file 41467_2023_42864_MOESM6_ESM.xlsx]

## Sheet: Figure1d,e
Figure1d,e
	name	10	15	20	25	30	35	40
	Kir/+	0.885107	0.908719	0.665328	0.00300364	0.827628	0.862824	0.989794
	Kir/+	0.887728	0.830254	0.350684	-0.0444571	0.888655	0.861557	0.788764
	Kir/+	0.767508	0.658048	0.326333	0.0147152	0.956095	0.763827	0.924032
	Kir/+	0.748336	0.501779	0.23922	-0.0906672	0.841038	0.968073	0.964495
	Kir/+	0.752916	0.633651	0.534145	-0.120116	0.786205	0.890013	0.941765
	Kir/+	0.741762	0.621654	0.283565	-0.0909818	0.605886	0.881505	1
	Kir/+	0.933373	0.72116	0.728037	0.0326998	0.959093	0.996943	0.949624
	Kir/+	0.972169	0.823462	0.415849	0.0384067	0.806385	0.919652	0.916173
	Kir/+	0.913481	0.88458	0.413073	-0.174528	0.80862	0.940691	0.975786
	Kir/+	0.988349	0.912934	0.602581	-0.172753	0.964939	0.984532	0.997632
	Kir/+	0.982105	0.577381	0.653861	0.00382404	0.996619	0.949034	1
	Kir/+	0.658708	0.485468	0.422651	-0.0421816	0.725528	0.788244	0.913237
	Kir/+	0.761036	0.812332	0.475217	-0.0597307	0.832025	0.924938	1
	Kir/+	0.776636	0.667555	0.481099	0.0752274	0.457817	0.636666	0.966661
	Kir/+	0.895697	0.470499	0.270021	0.00902044	0.594794	0.765576	0.891395
	Kir/+	0.914185	0.910479	0.682131	-0.0264874	0.688621	0.730248	1
	TPN-III/+	0.650857	0.515668	0.430014	0.420186	0.642649	0.874178	1
	TPN-III/+	0.701777	0.660717	0.369904	-0.0192506	0.732359	0.907837	0.920459
	TPN-III/+	0.524445	0.496597	0.409873	0.0445272	0.639896	0.89027	0.88961
	TPN-III/+	0.496482	0.101569	0.0147013	-0.0906192	0.429859	0.6131	0.873721
	TPN-III/+	0.87037	0.430115	0.1721	-0.0416208	0.458788	0.533516	0.96545
	TPN-III/+	0.608987	0.314265	0.10633	0.00434909	0.60451	0.654409	0.908714
	TPN-III/+	0.529038	0.333475	0.121091	-0.117988	0.551689	0.513835	0.962261
	TPN-III/+	0.84539	0.971557	0.821044	-0.0370026	0.928345	0.880107	0.997174
	TPN-III/+	0.921039	0.96341	0.738409	-0.148806	0.873473	0.863899	0.983034
	TPN-III/+	0.930762	0.911315	0.76031	-0.209819	0.985997	0.964947	0.941532
	TPN-III/Kir	0.91794	0.241588	-0.0959078	0.0161891	0.147645	0.781787	0.945384
	TPN-III/Kir	0.528131	0.0290277	0.0524782	-0.0042258	0.11179	0.525992	0.950363
	TPN-III/Kir	0.490982	0.138226	0.0722019	-0.0180713	0.0993558	0.409238	0.859663
	TPN-III/Kir	0.502816	-0.0155318	0.0500783	0.00788226	-0.0005935	0.333701	0.854231
	TPN-III/Kir	0.484956	-0.10637	-0.0092212	-0.0223047	0.0828321	0.384463	0.957793
	TPN-III/Kir	0.373875	-0.0187054	0.100828	0.0105391	0.055491	0.54222	0.819054
	TPN-III/Kir	0.404946	-0.0865138	0.0424668	-0.0055804	0.0338737	0.362533	0.788036
	TPN-III/Kir	0.941789	0.320064	0.0563664	-0.0160043	0.28941	0.609294	0.971118

## Sheet: Figure1h
Figure1h
		HC>Chrim	Control	CC>Chrim
	cell 1	27.7273	-0.65714	4.03125
	cell 2	22.3971	-0.08889	6.93941
	cell 3	19.65	0.45454	10
	cell 4	14.075	-0.5	11.85
	cell 5	15.75	0.44	5
	cell 6	21.1389	-0.96	7.4375
	cell 7	8.08333	-0.22857
	cell 8	13.19
	cell 9	17.3152
	cell 10	14.575
	cell 11	9.975
	cell 12	9.78
	cell 13	4.68182
	cell 14	5.0625

## Sheet: Figure1l
Figure1l
	Peak
		hot onset	cold offset			cold onset	hot offset
		1	2			1	2
	cell 1	24	17		cell 1	32	26
	cell 2	18	16		cell 2	24	21
	cell 3	22	23		cell 3	52	37
	cell 4	12	16		cell 4	22	10
	cell 5	17	21		cell 5	12	7
	cell 6	15	12		cell 6	25	14
	cell 7	15	12		cell 7	12	10
	cell 8	25	12		cell 8	26	22
	cell 9	23	13		cell 9	18	4
	cell 10	8	1		cell 10	13	10
	cell 11	17	25		cell 11	30	18
	cell 12	12	17		cell 12	29	15
	cell 13	33	21		cell 13	52	38
	cell 14	13	9		cell 14	8	6
					cell 15	23	9
					cell 16	42	16
					cell 17	17	12
					cell 18	18	16
	Steady State
		hot				Cold
		25C	28C			25C	22C
	cell 1	11.0625	13.7143		cell 1	13.0625	10.8095
	cell 2	3	4.04762		cell 2	2.625	3.95238
	cell 3	9.5625	8.14286		cell 3	6.5	6.85714
	cell 4	5.5625	3.80952		cell 4	1.625	2.61905
	cell 5	4.75	4.95238		cell 5	3.875	4.85714
	cell 6	1.625	0.809524		cell 6	1.0625	3
	cell 7	3.625	4.61905		cell 7	6.375	6.09524
	cell 8	3.375	2.28571		cell 8	3.8125	6.28571
	cell 9	1.1875	0.0952381		cell 9	2.8125	2.33333
	cell 10	1.625	0.857143		cell 10	0.75	2.47619
	cell 11	11.5	7.42857		cell 11	3.5	3.95238
	cell 12	4.5	4.28571		cell 12	3.1875	3.42857
	cell 13	3.375	0.714286		cell 13	7.0625	8.66667
	cell 14	3.125	3.38095		cell 14	1.9375	3.33333
					cell 15	1.72727	2.42857
					cell 16	3.27273	5.09524
					cell 17	1.90909	4.28571
					cell 18	6.54545	8.42857

## Sheet: Figure2k
Figure2k
		Temperature (C)
	Genotype	10	15	20	25	30	35	40
	Kir/+	0.885107	0.908719	0.665328	0.00300364	0.827628	0.862824	0.989794
	Kir/+	0.887728	0.830254	0.350684	-0.0444571	0.888655	0.861557	0.788764
	Kir/+	0.767508	0.658048	0.326333	0.0147152	0.956095	0.763827	0.924032
	Kir/+	0.748336	0.501779	0.23922	-0.0906672	0.841038	0.968073	0.964495
	Kir/+	0.752916	0.633651	0.534145	-0.120116	0.786205	0.890013	0.941765
	Kir/+	0.741762	0.621654	0.283565	-0.0909818	0.605886	0.881505	1
	Kir/+	0.933373	0.72116	0.728037	0.0326998	0.959093	0.996943	0.949624
	Kir/+	0.972169	0.823462	0.415849	0.0384067	0.806385	0.919652	0.916173
	Kir/+	0.913481	0.88458	0.413073	-0.174528	0.80862	0.940691	0.975786
	Kir/+	0.988349	0.912934	0.602581	-0.172753	0.964939	0.984532	0.997632
	Kir/+	0.982105	0.577381	0.653861	0.00382404	0.996619	0.949034	1
	Kir/+	0.658708	0.485468	0.422651	-0.0421816	0.725528	0.788244	0.913237
	Kir/+	0.761036	0.812332	0.475217	-0.0597307	0.832025	0.924938	1
	Kir/+	0.776636	0.667555	0.481099	0.0752274	0.457817	0.636666	0.966661
	Kir/+	0.895697	0.470499	0.270021	0.00902044	0.594794	0.765576	0.891395
	Kir/+	0.914185	0.910479	0.682131	-0.0264874	0.688621	0.730248	1
	TLHONGal4/Kir	0.0109249	0.202241	0.245453	-0.0129625	-0.0953191	0.00177996	0.938783
	TLHONGal4/Kir	0.290616	0.588092	0.407143	0.0543161	-0.179386	0.0919046	0.809411
	TLHONGal4/Kir	0.114785	0.0407107	0.0814833	-0.0209595	-0.0443357	0.160472	0.657078
	TLHONGal4/Kir	0.137659	0.0518312	-0.0137195	-0.104688	-0.0828318	0.423383	0.910324
	TLHONGal4/Kir	0.0211054	-0.00654029	0.044041	0.045708	-0.0928457	0.0456479	0.602245
	TLHONGal4/Kir	-0.166164	0.110771	0.0599393	0.0287273	-0.140379	0.258042	0.738571
	TLHONGal4/Kir	0.063757	0.0613571	0.228407	-0.00650051	-0.0402264	0.210493	0.397529
	TLHONGal4/Kir	-0.346912	0.112774	0.181534	0.0617743	-0.263005	-0.150985	0.672095
	TLHONGal4/Kir	-0.0244357	0.161859	0.139009	0.0804356	-0.204805	-0.101306	0.480436
	TLHONGal4/Kir	-0.132705	0.113426	0.0608517	-0.019664	-0.144942	0.00874901	0.53581
	TLHONGal4/+	0.978151	0.746952	0.477209	-0.0458098	0.892194	0.967127	1
	TLHONGal4/+	0.523231	0.595971	0.195953	0.100099	0.58422	0.849481	0.930967
	TLHONGal4/+	0.660961	0.54606	0.227348	0.0999978	0.86656	0.996866	0.911158
	TLHONGal4/+	0.978181	0.910182	0.762623	-0.0848204	0.985861	0.996905	0.953251
	TLHONGal4/+	0.662908	0.390167	0.303593	-0.128402	0.483053	0.839106	0.959332
	TLHONGal4/+	0.992176	0.965278	0.695241	0.0376854	0.743082	0.915354	0.99382
	TLHONGal4/+	0.784144	0.584926	0.00706715	0.0245563	0.0093712	0.553782	0.911559
	TLHONGal4/+	0.968688	0.904214	0.609925	-0.12089	0.710896	0.809126	0.909351
	TLHONGal4/+	0.833025	0.94328	0.394184	-0.0277436	0.638984	0.768126	0.871985
	TLHONGal4/+	0.850585	0.973072	0.587695	-0.113341	0.739416	0.790674	0.897441
	TLHONGal4/+	0.864425	0.710741	0.269083	-0.0253476	0.199957	0.825895	0.936483
	TLHONGal4/+	0.746069	0.408508	0.233561	0.0256418	0.542941	0.755396	0.758395

## Sheet: Figure2l
Figure2l
	Genotype	Preference Index
	UAS-Kir2.1/+	0.191348
	UAS-Kir2.1/+	0.35494
	UAS-Kir2.1/+	0.43227
	UAS-Kir2.1/+	0.401003
	UAS-Kir2.1/+	0.218812
	UAS-Kir2.1/+	0.460246
	UAS-Kir2.1/+	0.246706
	UAS-Kir2.1/+	0.37733
	TLHON-Gal4/+	0.148197
	TLHON-Gal4/+	0.294585
	TLHON-Gal4/+	0.0627517
	TLHON-Gal4/+	0.0724891
	TLHON-Gal4/+	0.184765
	TLHON-Gal4/+	0.212761
	TLHON-Gal4/+	0.446606
	TLHON-Gal4/+	0.377589
	TLHON-Gal4 / UAS-Kir2.1	-0.0087892
	TLHON-Gal4 / UAS-Kir2.1	0.245453
	TLHON-Gal4 / UAS-Kir2.1	0.100016
	TLHON-Gal4 / UAS-Kir2.1	-0.0124865
	TLHON-Gal4 / UAS-Kir2.1	-0.0727411
	TLHON-Gal4 / UAS-Kir2.1	0.0872528
	TLHON-Gal4 / UAS-Kir2.1	-0.0170269
	TLHON-Gal4 / UAS-Kir2.1	-0.044418

## Sheet: Figure3d,e
Figure3d,e
		Temperature (C)
	Genotype	15	20	25	30	35	40
	TLHONGal4/Kir	0.402601	0.23421	-0.177229	0.125188	0.931979	0.778262
	TLHONGal4/Kir	0.410437	0.372278	-0.056717	0.12357	0.984256	0.969233
	TLHONGal4/Kir	0.307266	0.235088	0.148979	0.122659	0.939493	0.995015
	TLHONGal4/Kir	0.420991	0.362689	-0.074752	0.252857	0.829798	0.986571
	TLHONGal4/Kir	0.274393	0.213159	-0.0352903	0.0248368	0.667357	0.932411
	TLHONGal4/Kir	0.229895	0.0657638	0.0747575	-0.0294504	0.758822	0.918229
	TLHONGal4/Kir	0.00926722	0.231143	0.0180767	-0.0815959	0.547457	0.835664
	TLHONGal4/Kir	0.00219593	0.0613992	0.0487186	0.0409916	0.508691	0.911369
	TLHONGal4/+	0.793398	0.5278	-0.0563669	0.400864	0.887888	0.924686
	TLHONGal4/+	0.757606	0.711241	0.0113979	0.298018	0.7473	0.882473
	TLHONGal4/+	0.663224	0.503312	0.0241904	0.490707	0.94452	0.977671
	TLHONGal4/+	0.2509	0.745256	-0.0779179	0.61787	0.935472	0.958828
	TLHONGal4/+	0.350476	0.381932	-0.161272	0.515311	0.858449	0.987507
	TLHONGal4/+	0.546168	0.237338	0.0102251	0.557607	0.798276	0.938639
	TLHONGal4/+	0.418185	0.349276	0.103739	0.284781	0.767125	0.92805
	TLHONGal4/+	0.813524	0.534042	-0.0857453	0.381776	0.962089	0.99037
	TLHONGal4/+	0.312802	-0.0968072	0.223924	0.489209	0.898492	0.927255
	UAS-Kir2.1 / +	0.309814	0.422671	0.0992962	0.583802	0.857295	0.975494
	UAS-Kir2.1 / +	0.24357	0.309556	-0.110176	0.298252	0.84138	0.978078
	UAS-Kir2.1 / +	0.46229	0.36393	-0.0391995	0.560154	0.87766	0.933183
	UAS-Kir2.1 / +	0.32658	0.415069	-0.0121191	0.517115	0.907364	0.946456
	UAS-Kir2.1 / +	0.485855	0.624021	-0.061834	0.653653	0.989312	0.925358
	UAS-Kir2.1 / +	0.619613	0.745043	0.0118663	0.233609	0.840177	0.969833
	UAS-Kir2.1 / +	0.599405	0.444808	0.333219	0.47942	0.919203	0.968544
	UAS-Kir2.1 / +	0.551763	0.462938	-0.101981	0.319984	0.929069	0.983994

## Sheet: Figure3g
Figure3g
	odorant	Genotype	Avoidance Index
	3-Octanol	UAS-Kir2.1 / +	0.806934
	3-Octanol	UAS-Kir2.1 / +	0.804504
	3-Octanol	UAS-Kir2.1 / +	0.620206
	3-Octanol	UAS-Kir2.1 / +	0.817314
	3-Octanol	UAS-Kir2.1 / +	0.751736
	3-Octanol	UAS-Kir2.1 / +	0.922885
	3-Octanol	UAS-Kir2.1 / +	0.787224
	3-Octanol	TLHON-Gal4 / +	0.71767
	3-Octanol	TLHON-Gal4 / +	0.575098
	3-Octanol	TLHON-Gal4 / +	0.93364
	3-Octanol	TLHON-Gal4 / +	0.753388
	3-Octanol	TLHON-Gal4 / +	0.909217
	3-Octanol	TLHON-Gal4 / +	0.511128
	3-Octanol	TLHON-Gal4 / +	0.615102
	3-Octanol	TLHON-Gal4 / +	0.762399
	3-Octanol	TLHON-Gal4 / UAS-Kir2.1	0.496874
	3-Octanol	TLHON-Gal4 / UAS-Kir2.1	0.850596
	3-Octanol	TLHON-Gal4 / UAS-Kir2.1	0.470245
	3-Octanol	TLHON-Gal4 / UAS-Kir2.1	0.67486
	3-Octanol	TLHON-Gal4 / UAS-Kir2.1	0.713342
	3-Octanol	TLHON-Gal4 / UAS-Kir2.1	0.831992
	3-Octanol	TLHON-Gal4 / UAS-Kir2.1	0.551256
	3-Octanol	TLHON-Gal4 / UAS-Kir2.1	0.656882
	Benzaldehyde	UAS-Kir2.1 / +	0.631535
	Benzaldehyde	UAS-Kir2.1 / +	0.819851
	Benzaldehyde	UAS-Kir2.1 / +	0.960247
	Benzaldehyde	UAS-Kir2.1 / +	0.969074
	Benzaldehyde	UAS-Kir2.1 / +	0.910341
	Benzaldehyde	UAS-Kir2.1 / +	0.982673
	Benzaldehyde	TLHON-Gal4 / +	0.955184
	Benzaldehyde	TLHON-Gal4 / +	0.92202
	Benzaldehyde	TLHON-Gal4 / +	0.912798
	Benzaldehyde	TLHON-Gal4 / +	0.607533
	Benzaldehyde	TLHON-Gal4 / +	0.879962
	Benzaldehyde	TLHON-Gal4 / +	0.887955
	Benzaldehyde	TLHON-Gal4 / +	0.971727
	Benzaldehyde	TLHON-Gal4 / UAS-Kir2.1	0.952458
	Benzaldehyde	TLHON-Gal4 / UAS-Kir2.1	0.973211
	Benzaldehyde	TLHON-Gal4 / UAS-Kir2.1	0.983903
	Benzaldehyde	TLHON-Gal4 / UAS-Kir2.1	0.907985
	Benzaldehyde	TLHON-Gal4 / UAS-Kir2.1	0.996758
	Benzaldehyde	TLHON-Gal4 / UAS-Kir2.1	0.981283
	Benzaldehyde	TLHON-Gal4 / UAS-Kir2.1	0.792246
	Phenylethylamine	UAS-Kir2.1 / +	0.125301
	Phenylethylamine	UAS-Kir2.1 / +	0.749535
	Phenylethylamine	UAS-Kir2.1 / +	0.398353
	Phenylethylamine	UAS-Kir2.1 / +	0.331922
	Phenylethylamine	UAS-Kir2.1 / +	0.251907
	Phenylethylamine	UAS-Kir2.1 / +	0.441692
	Phenylethylamine	UAS-Kir2.1 / +	0.642087
	Phenylethylamine	UAS-Kir2.1 / +	0.704446
	Phenylethylamine	UAS-Kir2.1 / +	0.489358
	Phenylethylamine	TLHON-Gal4 / +	0.710744
	Phenylethylamine	TLHON-Gal4 / +	0.630873
	Phenylethylamine	TLHON-Gal4 / +	0.64832
	Phenylethylamine	TLHON-Gal4 / +	0.384734
	Phenylethylamine	TLHON-Gal4 / +	0.399043
	Phenylethylamine	TLHON-Gal4 / +	0.672141
	Phenylethylamine	TLHON-Gal4 / +	0.634785
	Phenylethylamine	TLHON-Gal4 / +	0.484336
	Phenylethylamine	TLHON-Gal4 / +	0.607199
	Phenylethylamine	TLHON-Gal4 / UAS-Kir2.1	0.619746
	Phenylethylamine	TLHON-Gal4 / UAS-Kir2.1	0.490278
	Phenylethylamine	TLHON-Gal4 / UAS-Kir2.1	0.363624
	Phenylethylamine	TLHON-Gal4 / UAS-Kir2.1	0.0636125
	Phenylethylamine	TLHON-Gal4 / UAS-Kir2.1	0.562855
	Phenylethylamine	TLHON-Gal4 / UAS-Kir2.1	0.247193
	Phenylethylamine	TLHON-Gal4 / UAS-Kir2.1	0.175056
	Phenylethylamine	TLHON-Gal4 / UAS-Kir2.1	0.556107
	Phenylethylamine	TLHON-Gal4 / UAS-Kir2.1	0.518653
	Phenylethylamine	TLHON-Gal4 / UAS-Kir2.1	0.453964
	Pyrrolidine	UAS-Kir2.1 / +	-0.0976701
	Pyrrolidine	UAS-Kir2.1 / +	0.502732
	Pyrrolidine	UAS-Kir2.1 / +	0.260287
	Pyrrolidine	UAS-Kir2.1 / +	0.0697579
	Pyrrolidine	UAS-Kir2.1 / +	0.761483
	Pyrrolidine	UAS-Kir2.1 / +	0.57837
	Pyrrolidine	UAS-Kir2.1 / +	0.559648
	Pyrrolidine	UAS-Kir2.1 / +	0.61552
	Pyrrolidine	TLHON-Gal4 / +	0.507858
	Pyrrolidine	TLHON-Gal4 / +	0.281904
	Pyrrolidine	TLHON-Gal4 / +	-0.286318
	Pyrrolidine	TLHON-Gal4 / +	0.115455
	Pyrrolidine	TLHON-Gal4 / +	0.307598
	Pyrrolidine	TLHON-Gal4 / +	0.182545
	Pyrrolidine	TLHON-Gal4 / +	0.225705
	Pyrrolidine	TLHON-Gal4 / +	0.0955362
	Pyrrolidine	TLHON-Gal4 / UAS-Kir2.1	0.530924
	Pyrrolidine	TLHON-Gal4 / UAS-Kir2.1	-0.0467993
	Pyrrolidine	TLHON-Gal4 / UAS-Kir2.1	-0.0487528
	Pyrrolidine	TLHON-Gal4 / UAS-Kir2.1	0.0523188
	Pyrrolidine	TLHON-Gal4 / UAS-Kir2.1	0.253969
	Pyrrolidine	TLHON-Gal4 / UAS-Kir2.1	0.260225
	Pyrrolidine	TLHON-Gal4 / UAS-Kir2.1	0.325336
	Pyrrolidine	TLHON-Gal4 / UAS-Kir2.1	0.245563
	Pyrrolidine	TLHON-Gal4 / UAS-Kir2.1	0.384138
	Geosmin	UAS-Kir2.1 / +	0.248382
	Geosmin	UAS-Kir2.1 / +	0.351778
	Geosmin	UAS-Kir2.1 / +	0.411596
	Geosmin	UAS-Kir2.1 / +	-0.135194
	Geosmin	UAS-Kir2.1 / +	-0.0173392
	Geosmin	UAS-Kir2.1 / +	0.0867793
	Geosmin	UAS-Kir2.1 / +	0.369858
	Geosmin	UAS-Kir2.1 / +	-0.100942
	Geosmin	UAS-Kir2.1 / +	-0.161244
	Geosmin	UAS-Kir2.1 / +	-0.239773
	Geosmin	UAS-Kir2.1 / +	-0.0903294
	Geosmin	UAS-Kir2.1 / +	0.192801
	Geosmin	UAS-Kir2.1 / +	0.12323
	Geosmin	TLHON-Gal4 / +	-0.18165
	Geosmin	TLHON-Gal4 / +	0.084397
	Geosmin	TLHON-Gal4 / +	0.125701
	Geosmin	TLHON-Gal4 / +	0.0920167
	Geosmin	TLHON-Gal4 / +	0.00931722
	Geosmin	TLHON-Gal4 / +	0.269182
	Geosmin	TLHON-Gal4 / +	-0.186587
	Geosmin	TLHON-Gal4 / +	0.224386
	Geosmin	TLHON-Gal4 / +	-0.0994625
	Geosmin	TLHON-Gal4 / +	0.151375
	Geosmin	TLHON-Gal4 / +	-0.104204
	Geosmin	TLHON-Gal4 / +	0.0788075
	Geosmin	TLHON-Gal4 / UAS-Kir2.1	0.186189
	Geosmin	TLHON-Gal4 / UAS-Kir2.1	0.225094
	Geosmin	TLHON-Gal4 / UAS-Kir2.1	0.250659
	Geosmin	TLHON-Gal4 / UAS-Kir2.1	0.149887
	Geosmin	TLHON-Gal4 / UAS-Kir2.1	0.0537881
	Geosmin	TLHON-Gal4 / UAS-Kir2.1	0.114887
	Geosmin	TLHON-Gal4 / UAS-Kir2.1	0.221783
	Geosmin	TLHON-Gal4 / UAS-Kir2.1	0.04265
	Geosmin	TLHON-Gal4 / UAS-Kir2.1	-0.0884792
	Geosmin	TLHON-Gal4 / UAS-Kir2.1	0.193729
	Geosmin	TLHON-Gal4 / UAS-Kir2.1	0.205812
	Geosmin	TLHON-Gal4 / UAS-Kir2.1	-0.0217238
	Geosmin	TLHON-Gal4 / UAS-Kir2.1	0.259446
	Geosmin	TLHON-Gal4 / UAS-Kir2.1	-0.0669389
	2-oxovaleric acid	UAS-Kir2.1 / +	-0.22034
	2-oxovaleric acid	UAS-Kir2.1 / +	-0.12843
	2-oxovaleric acid	UAS-Kir2.1 / +	0.04386
	2-oxovaleric acid	UAS-Kir2.1 / +	0.05714
	2-oxovaleric acid	UAS-Kir2.1 / +	0.07666
	2-oxovaleric acid	UAS-Kir2.1 / +	0.19081
	2-oxovaleric acid	UAS-Kir2.1 / +	0.25463
	2-oxovaleric acid	TLHON-Gal4 / +	-0.23393
	2-oxovaleric acid	TLHON-Gal4 / +	-0.19014
	2-oxovaleric acid	TLHON-Gal4 / +	-0.07568
	2-oxovaleric acid	TLHON-Gal4 / +	-0.03637
	2-oxovaleric acid	TLHON-Gal4 / +	0.00557
	2-oxovaleric acid	TLHON-Gal4 / +	0.00982
	2-oxovaleric acid	TLHON-Gal4 / +	0.04883
	2-oxovaleric acid	TLHON-Gal4 / +	0.14964
	2-oxovaleric acid	TLHON-Gal4 / UAS-Kir2.1	-0.33355
	2-oxovaleric acid	TLHON-Gal4 / UAS-Kir2.1	-0.16212
	2-oxovaleric acid	TLHON-Gal4 / UAS-Kir2.1	-0.13225
	2-oxovaleric acid	TLHON-Gal4 / UAS-Kir2.1	-0.0662
	2-oxovaleric acid	TLHON-Gal4 / UAS-Kir2.1	0.00182
	2-oxovaleric acid	TLHON-Gal4 / UAS-Kir2.1	0.10241
	2-oxovaleric acid	TLHON-Gal4 / UAS-Kir2.1	0.18457
	2-oxovaleric acid	TLHON-Gal4 / UAS-Kir2.1	0.18546
	Phenylacetic acid	UAS-Kir2.1 / +	-0.369031
	Phenylacetic acid	UAS-Kir2.1 / +	0.11772
	Phenylacetic acid	UAS-Kir2.1 / +	0.320217
	Phenylacetic acid	UAS-Kir2.1 / +	0.0777114
	Phenylacetic acid	UAS-Kir2.1 / +	-0.350112
	Phenylacetic acid	UAS-Kir2.1 / +	-0.174025
	Phenylacetic acid	UAS-Kir2.1 / +	-0.500492
	Phenylacetic acid	UAS-Kir2.1 / +	0.107973
	Phenylacetic acid	UAS-Kir2.1 / +	0.104025
	Phenylacetic acid	UAS-Kir2.1 / +	0.126785
	Phenylacetic acid	UAS-Kir2.1 / +	-0.205254
	Phenylacetic acid	UAS-Kir2.1 / +	-0.227139
	Phenylacetic acid	UAS-Kir2.1 / +	0.0592219
	Phenylacetic acid	UAS-Kir2.1 / +	-0.03047
	Phenylacetic acid	TLHON-Gal4 / +	-0.185562
	Phenylacetic acid	TLHON-Gal4 / +	-0.194307
	Phenylacetic acid	TLHON-Gal4 / +	-0.273052
	Phenylacetic acid	TLHON-Gal4 / +	0.165961
	Phenylacetic acid	TLHON-Gal4 / +	-0.449647
	Phenylacetic acid	TLHON-Gal4 / +	-0.389167
	Phenylacetic acid	TLHON-Gal4 / +	-0.177259
	Phenylacetic acid	TLHON-Gal4 / +	0.209514
	Phenylacetic acid	TLHON-Gal4 / +	-0.288058
	Phenylacetic acid	TLHON-Gal4 / +	-0.0620755
	Phenylacetic acid	TLHON-Gal4 / +	-0.479375
	Phenylacetic acid	TLHON-Gal4 / UAS-Kir2.1	0.16601
	Phenylacetic acid	TLHON-Gal4 / UAS-Kir2.1	-0.245848
	Phenylacetic acid	TLHON-Gal4 / UAS-Kir2.1	-0.273532
	Phenylacetic acid	TLHON-Gal4 / UAS-Kir2.1	-0.267957
	Phenylacetic acid	TLHON-Gal4 / UAS-Kir2.1	-0.293533
	Phenylacetic acid	TLHON-Gal4 / UAS-Kir2.1	-0.440421
	Phenylacetic acid	TLHON-Gal4 / UAS-Kir2.1	-0.35634
	Phenylacetic acid	TLHON-Gal4 / UAS-Kir2.1	0.200266
	Phenylacetic acid	TLHON-Gal4 / UAS-Kir2.1	-0.253843
	Phenylacetic acid	TLHON-Gal4 / UAS-Kir2.1	-0.150676

## Sheet: Figure3h
Figure3h
	Genotype	Avoidance Index
	orco2	-0.18902
	orco2	0.569747
	orco2	0.45291
	orco2	0.342352
	orco2	0.334982
	orco2	-0.0768125
	orco2	0.299131
	orco2	0.226703
	orco2	0.227777
	"+/+"	0.448614
	"+/+"	0.541747
	"+/+"	0.736008
	"+/+"	0.16308
	"+/+"	0.779009
	"+/+"	0.873739
	"+/+"	0.60582
	"+/+"	0.732919
	"+/+"	0.414736

## Sheet: Figure4d
Figure4d
		Steady State Temperature (C)
		20	25	30
	cell 1	2.59375	0.563542	0.833333
	cell 2	7.5	1.82202	0.238095
	cell 3	2.875	0.24881	0.261905
	cell 4	5.29167	0.842064	0.357143
	cell 5	12.6429	3.34673	0.571429
	cell 6	6.71429	2.58928	4.2381
	cell 7	2.04762	1.73438	0
	cell 8		0.1875	0
	cell 9	4.15625	0.259921	0.142857
	cell 10	12.25	2.27183	0.428571
	cell 11		3.36845	1.92857
	cell 12		2.23462	0
	cell 13	3.09524	1.5	0

## Sheet: Figure4e
Figure4e
		Delay
		hot		cold
		P(mv)-P(Trate)	P(Hz)-P(Trate)	P(mv)-P(Trate)	P(Hz)-P(Trate)
	cell 1	-1.1309	-0.3455	1.3055	1.9923
	cell 2	-1.3119	-0.6087	0.372	1.2227
	cell 3	-0.8257	-0.1944	-0.0839	0.39
	cell 4	-0.0974	0.7083	0.5636	1.0943
	cell 5	0.1769	0.6999	0.7133	1.5811
	cell 6	0.451	0.4839	1.2421	2.0157
	cell 7	-0.319	0.2527	0.2033	1.0066
	cell 8	0.7242	1.2278	-0.5019	0.5021
	cell 9	0.2626	0.3979	-0.0263	0.8087
	cell 10	-0.7207	-0.8809	-1.0022	0.7575
	cell 11	-0.2596	0.3275	1.3979	0.7915
	cell 1	-1.1555	0.2129	-0.2778	-1.1851
	cell 2	-1.0993	1.1645	0.139	-1.1644
	cell 3	-0.0105	1.5768	-0.0925	-0.3435
	cell 4	0.7839	1.1731	0.6269	0.9102
	cell 5	1.1871	1.4177	0.7017	1.161
	cell 6	1.6036	1.7871	0.4499	0.5328
	cell 7	0.0837	0.2129	-0.0826	1.0623
	cell 8	-0.3535	0.9444	0.5374	0.2589
	cell 9	0.0564	0.4259	0.0355	0.5173
	cell 10	-0.2525	-0.1947	-0.4702	-0.1407
	cell 11	0.0369	0.5968	0.3845	0.3895

[truncated: 12 more sheets: Figure4g,h, Sheet4i,j, Figure5c, Figure5d, Figure5g, Figure6k, Figure7d,e, Supp. Figure2c, Supp. Figure3d, Supp. Figure3e, Supp. Figure3f, Supp. Figure3g]
